# Supplementary material for: Human papilloma virus genotypes associated with non-cervical HPV positive cancer development in UK and Ireland cohorts: a systematic review
Source: BMC Infect Dis. 2025 Dec 29;25:1758. doi: 10.1186/s12879-025-12137-1 (PMC12752435; doi:10.1186/s12879-025-12137-1)
Supplement: Supplementary file 3 — Supplementary Material 3: Risk of bias assessment questions used in the current study. [file 12879_2025_12137_MOESM3_ESM.xlsx]

## Sheet: ROB Tool 
	Questions designed to address different elements of potential bias within each study
1	Was the study's target population a close representation of the population studied within this current systematic review?
2	Was the sampling frame a true or close representation of the population studied within this current systematic review?
3	Was some form of random selection used to select the sample or was a census undertaken?
4	Was the patient cohort used in the study also utilised by other studies selected for this systematic review?
5	Were data collected directly from the subjects (as opposed to a proxy)?
6	How appropriate is the genotyping method used within this study?
7	Did the study describe their tissue specifications? (For example, the age if the tissue and if there any risk of contamination and if so, was it addressed?)
8	Was the same mode of data collection used for all study subjects?
9	Were all genotypes tested for listed within the results section of this study?
10	Was all their data presented in the same manner at each stage of analysis? Was any data excluded from analysis at any point, and if so did the study state why?

## Sheet: High and Low Risk Studies
Low Risk of Bias Studies					High Risk of Bias Studies
Title	Author	High Bias Elements Based on Hoy et al Tool	Overall Risk of Bias		Title	Author	High Bias Elements Based on Hoy et al Tool	Overall Risk of Bias
Methylation of HPV and a tumor suppressor gene reveals anal cancer and precursor lesions	Lorincz, A.T., et al.	Element 1	Low		Droplet digital PCR quantification suggests that higher viral load correlates with improved survival in HPV-positive oropharyngeal tumours	Stevenson, A., et al.	Element 1, 5 & 9	High
Detection of human papillomavirus in vulval carcinoma using semi-nested PCR and restriction enzyme typing: A rapid and sensitive technique	N.H Cartwright., et al.	Element 1	Low		High frequency of activating PIK3CA mutations in human papillomavirus - Positive oropharyngeal cancer	Nichols,.A.C., et al.	Element 1, 5, & 7	High
High-resolution genomic profiling of human papillomavirus-associated vulval neoplasia	Purdie, KJ., et al.	Element 1	Low		CD8+ T cell response to human papillomavirus 16 E7 is able to predict survival outcome in oropharyngeal cancer	Masterson, L., et al.	Element 1, 3, 5, & 7	High
High-sensitivity human papilloma virus genotyping reveals near universal positivity in anal squamous cell carcinoma: Different implications for vaccine prevention and prognosis	Baricevic, I., et al.	Element 1	Low
p16INK4A genetic and epigenetic profiles differ in relation to age and site in head and neck squamous cell carcinomas	O'Regan, E.M., et al.	Element 1	Low
p53 alterations in recurrent squamous cell cancer of the head and neck refractory to radiotherapy	Ganly, I., et al.	Element 1	Low
Population-based p16 and HPV positivity ratesin oropharyngeal cancer in Southeast Scotland	Wells, L.A.R., et al.	Element 1	Low
Predicting response to radical (chemo)radiotherapy with circulating HPV DNA in locally advanced head and neck squamous carcinoma	Lee, J.Y., et al.	Element 1	Low
Saliva testing for human papilloma virus in oropharyngeal squamous cell carcinoma: A diagnostic accuracy study	Qureishi, A.,et al.	Element 1	Low
Comparison of molecular assays for HPV testing in oropharyngeal squamous cell carcinomas: A population-based study in Northern Ireland	Craig, S.G., et al.	Element 5	Low
HPV status and HPV16 viral load in anal cancer and its association with clinical outcome	Guerendiain, D., et al.	Element 1 & 5	Low
Analysis of the PI3K-AKT-mTOR pathway in penile cancer: Evaluation of a therapeutically targetable pathway	Adimonye, A., et al.	Element 1 & 5	Low
Benefit of chemotherapy as part of treatment for HPV DNA-positive but p16-negative squamous cell carcinoma of the oropharynx	Junor, E., et al.	Element 1 & 5	Low
PIK3CA copy number aberration and activation of the PI3K-AKT-mTOR pathway in varied disease states of penile cancer	Adimonye, a., et al.	Element 1 & 5	Low
Activation of AKT and nuclear accumulation of wild type TP53 and MDM2 in anal squamous cell carcinoma.	Patel, H., et al.	Element 1 & 5	Low
An evaluation of the Qiagen HPV sign for the detection and genotyping of cervical lesions and oropharyngeal squamous cell carcinomas	Ward, C., et al.	Element 1 & 5	Low
Clinically significant human papilloma virus in squamous cell carcinoma of the head and neck in UK practice	Heath, S., et al.	Element 1 & 5	Low
Evaluation of human papilloma virus diagnostic testing in oropharyngeal squamous cell carcinoma: Sensitivity, specificity, and prognostic discrimination	Schache, A.G., et al.	Element 1 & 5	Low
Human Papillomavirus (HPV)-associated Lymphoepithelioma-like Carcinoma of the Vagina and Anal Canal: A Rare Variant of Squamous Cell Carcinoma	Scott, K., et al.	Element 1 & 5	Low
Human papillomavirus and head and neck squamous cell carcinoma in a UK population: Is there an association?	Al‑Dabbagh, R., et al.	Element 1 & 5	Low
Human papillomavirus-associated increase in p16INK4A expression in penile lichen sclerosus and squamous cell carcinoma	D.M. Prowse., et al.	Element 1 & 5	Low
Human Papillomavirus-associated oropharyngealcancer: an observational study of diagnosis,prevalence and prognosis in a UK population	Evans, M., et al.	Element 1 & 5	Low
Multicentric human papillomavirus–associated head and necksquamous cell carcinoma	Caley, A., et al.	Element 1 & 5	Low
Next-generation sequencing for simultaneous determination of human papillomavirus load, subtype, and associated genomic copy number changes in tumors	Conway, C., et al.	Element 1 & 5	Low
The retinoblastoma protein/p16INK4A pathway but not p53 is disrupted by human papillomavirus in penile squamous cell carcinoma	Stankiewicz, E., et al.	Element 1 & 5	Low
Longitudinal measurement of HPV copy number in cell-free DNA is associated with patient outcomes in HPV-positive oropharyngeal cancer	Warlow, S.J., et al.	Element 1 & 7	Low
Next Generation Sequencing Assayfor Detection of Circulating HPV DNA(cHPV-DNA) in Patients UndergoingRadical (Chemo)Radiotherapy in AnalSquamous Cell Carcinoma (ASCC)	Jen Y. Lee., et al.	Element 1 & 9	Low
