# Supplementary material for: Human papilloma virus genotypes associated with non-cervical HPV positive cancer development in UK and Ireland cohorts: a systematic review
Source: BMC Infect Dis. 2025 Dec 29;25:1758. doi: 10.1186/s12879-025-12137-1 (PMC12752435; doi:10.1186/s12879-025-12137-1)
Supplement: Supplementary file 4 — Supplementary Material 4: Table containing data extracted from all eligible studies included in this systematic review. [file 12879_2025_12137_MOESM4_ESM.xlsx]

## Sheet: Vaccine Pro
Genotypes reported	Cervarix (2008-2012)	Gardasil Quad (2012-2019)	Gardasil 9 (2019 +)
HPV 16	Yes	Yes	Yes
HPV 18	Yes	Yes	Yes
HPV 31	No	No	Yes
HPV 33	No	No	Yes
HPV 35	No	No	No
HPV 39	No	No	No
HPV 45	No	No	Yes
HPV 51	No	No	No
HPV 52	No	No	Yes
HPV 56	No	No	No
HPV 58	No	No	Yes
HPV 59	No	No	No
HPV 68	No	No	No
HPV 6	No	Yes	Yes
HPV 11	No	Yes	Yes
HPV 40	No	No	No
HPV 42	No	No	No
HPV 44	No	No	No
HPV 53	No	No	No
HPV 54	No	No	No
HPV 55	No	No	No
HPV 73	No	No	No
HPV 82	No	No	No
HPV 84	No	No	No
