# Supplementary material for: Human papilloma virus genotypes associated with non-cervical HPV positive cancer development in UK and Ireland cohorts: a systematic review
Source: BMC Infect Dis. 2025 Dec 29;25:1758. doi: 10.1186/s12879-025-12137-1 (PMC12752435; doi:10.1186/s12879-025-12137-1)
Supplement: Supplementary file 5 — Supplementary Material 5: Table summarising HPV genotype data extracted from Supplementary Data S4 at a patient level for each anatomical site. [file 12879_2025_12137_MOESM5_ESM.xlsx]

## Sheet: Geno Summary
			Site
		Genotype	Anal (n = 424)	Oropharyngeal (n = 859)	Penile (n = 198)	Vaginal and Vulvar (n = 18)	Combined (n = 1501)
	Mono-infections	HPV 6	5 (1.2%)	0 (0.0%)	0 (0.0%)	0 (0.0%)	5 (0.3%)
		HPV 11	0 (0.0%)	2 (0.2%)	1 (0.5%)	0 (0.0%)	3 (0.2%)
		HPV 16	381 (89.6%)	753 (87.7%)	153 (76.9%)	12 (66.7%)	1299 (84.3%)
		HPV 18	6 (1.4%)	7 (0.8%)	1 (0.5%)	1 (5.6%)	15 (1.0%)
		HPV 31	1 (0.2%)	0 (0.0%)	0 (0.0%)	0 (0.0%)	1 (0.1%)
		HPV 33	5 (1.2%)	10 (1.2%)	1 (0.5%)	0 (0.0%)	16 (1.0%)
		HPV 35	0 (0.0%)	2 (0.2%)	0 (0.0%)	0 (0.0%)	2 (0.1%)
		HPV 39	3 (0.7%)	0 (0.0%)	0 (0.0%)	0 (0.0%)	3 (0.2%)
		HPV 58	1 (0.2%)	0 (0.0%)	0 (0.0%)	0 (0.0%)	1 (0.1%)
		HPV 59	1 (0.2%)	0 (0.0%)	0 (0.0%)	0 (0.0%)	1 (0.1%)
	Co-infections	HPV 6 & 11	0 (0.0%)	0 (0.0%)	1 (0.5%)	0 (0.0%)	1 (0.1%)
		HPV 16 & 6	1 (0.2%)	0 (0.0%)	1 (0.5%)	0 (0.0%)	2 (0.1%)
		HPV 16 & 11	0 (0.0%)	0 (0.0%)	3 (1.5%)	0 (0.0%)	3 (0.2%)
		HPV 16 & 45	0 (0.0%)	0 (0.0%)	2 (1.0%)	0 (0.0%)	2 (0.1%)
		HPV 11 & 45	0 (0.0%)	0 (0.0%)	1 (0.5%)	0 (0.0%)	1 (0.1%)
		HPV 16 & 18	3 (0.7%)	0 (0.0%)	0 (0.0%)	3 (16.7%)	6 (0.4%)
		HPV 16 & 31	0 (0.0%)	0 (0.0%)	1 (0.5%)	0 (0.0%)	1 (0.1%)
		HPV 16 & 35	0 (0.0%)	0 (0.0%)	1 (0.5%)	0 (0.0%)	1 (0.1%)
		HPV 16 & 33	1 (0.2%)	0 (0.0%)	0 (0.0%)	0 (0.0%)	1 (0.1%)
		HPV 16 & 39	2 (0.5%)	0 (0.0%)	0 (0.0%)	0 (0.0%)	2 (0.1%)
		HPV 16 & 51	1 (0.2%)	0 (0.0%)	0 (0.0%)	0 (0.0%)	1 (0.1%)
		HPV 16 & 52	0 (0.0%)	0 (0.0%)	1 (0.5%)	0 (0.0%)	1 (0.1%)
		HPV 16 & 53	0 (0.0%)	1 (0.1%)	0 (0.0%)	0 (0.0%)	1 (0.1%)
		HPV 16 & 54	1 (0.2%)	0 (0.0%)	0 (0.0%)	0 (0.0%)	1 (0.1%)
		HPV 16 & 56	0 (0.0%)	0 (0.0%)	1 (0.5%)	0 (0.0%)	1 (0.1%)
		HPV 16 & 59	0 (0.0%)	1 (0.1%)	0 (0.0%)	0 (0.0%)	1 (0.1%)
		HPV 16 & 68	2 (0.5%)	0 (0.0%)	0 (0.0%)	0 (0.0%)	2 (0.1%)
		HPV 18 & 56	0 (0.0%)	1 (0.1%)	0 (0.0%)	0 (0.0%)	1 (0.1%)
		HPV 18 & 82	0 (0.0%)	1 (0.1%)	0 (0.0%)	0 (0.0%)	1 (0.1%)
		HPV 40 & 52	0 (0.0%)	0 (0.0%)	1 (0.5%)	0 (0.0%)	1 (0.1%)
		HPV 16 & 84	0 (0.0%)	1 (0.1%)	0 (0.0%)	0 (0.0%)	1 (0.1%)
		HPV 31 & 33	0 (0.0%)	0 (0.0%)	1 (0.5%)	0 (0.0%)	1 (0.1%)
		HPV 51 & 52	0 (0.0%)	0 (0.0%)	1 (0.5%)	0 (0.0%)	1 (0.1%)
		HPV 6 & 16 & 33	0 (0.0%)	1 (0.1%)	0 (0.0%)	0 (0.0%)	1 (0.1%)
		HPV 18 & 59 & 82	0 (0.0%)	1 (0.1%)	0 (0.0%)	0 (0.0%)	1 (0.1%)
		HPV 35 & 51 & 82	0 (0.0%)	1 (0.1%)	0 (0.0%)	0 (0.0%)	1 (0.1%)
		HPV 16 & 52 & 68	0 (0.0%)	0 (0.0%)	1 (0.5%)	0 (0.0%)	1 (0.1%)
		HPV 39 & 68 & 52	0 (0.0%)	0 (0.0%)	1 (0.5%)	0 (0.0%)	1 (0.1%)
		HPV 16 & 31 & 35	0 (0.0%)	1 (0.1%)	0 (0.0%)	0 (0.0%)	1 (0.1%)
		HPV 16 & 55 & 73 & 84	0 (0.0%)	1 (0.1%)	0 (0.0%)	0 (0.0%)	1 (0.1%)
		HPV 6 & 16 & 42 & 44	0 (0.0%)	0 (0.0%)	1 (0.5%)	0 (0.0%)	1 (0.1%)
		HPV 16 & 33 & 35 & 52 & 58	0 (0.0%)	1 (0.1%)	0 (0.0%)	0 (0.0%)	1 (0.1%)
		Missing Genotype Information	11 (2.6%)	74 (8.6%)	25 (12.6%)	2 (11.1%)	112 (7.3%)	(Excluded from further analysis)
