# Supplementary material for: Human papilloma virus genotypes associated with non-cervical HPV positive cancer development in UK and Ireland cohorts: a systematic review
Source: BMC Infect Dis. 2025 Dec 29;25:1758. doi: 10.1186/s12879-025-12137-1 (PMC12752435; doi:10.1186/s12879-025-12137-1)
Supplement: Supplementary file 6 — Supplementary Material 6: Table summarising genotype-specific protection of HPV vaccinations offered in relation to reported HPV genotype data extracted from retrospective HPV-positive cancers in the current study. [file 12879_2025_12137_MOESM6_ESM.xlsx]

## Sheet: Study Data
Study Title	Authors	Retro/Prospective study	Year of Publication	Cohort number	Applicable patient number	Number of HPV+ patients	Cancer type	Type	Location of patients	Country	HPV16	HPV18	HPV31	HPV33	HPV35	HPV39	HPV51	HPV52	HPV54	HPV58	HPV59	HPV45	HPV6	HPV11	HPV64	HPV68	Number of co-infections	Co-Infection breakdown	Missing genotype/ not specified	Genotyping method	Genotypes tested for	Amplification used?	PCR Used?
Methylation of HPV and a tumor suppressor gene reveals anal cancer and precursor lesions	Lorincz, A.T., et al.	Retrospective	2017	148	5	5	ASCC	Anal	London	England	4																2	HPV16 & HPV18 |HPV16 & HPV18	1	Paptype HPV genotyping kit	HPV 16, 18, 31, 33, 35, 39, 45, 51, 52, 56, 58, 59, 68, 26, 53, 66, 70, 73, 82, 6, 11, 40, 42, 43, 44, 54, 61, 69, 72, 81, 83 and 89.	Amplification purposes	PCR
Activation of AKT and nuclear accumulation of wild type TP53 and MDM2 in anal squamous cell carcinoma.	Patel, H., et al.	Retrospective	2007	128	128	94	ASCC	Anal	St. Mark’s and Northwick Park Hospital, Harrow, UK and Queen’s Medical Centre, Nottingham, UK	England	81	3	1							1	1		2						5	PCR with consensus Gp5/Gp6þ primers	HPV 16, 18, 31, 33, 35, 39, 45, 51, 52, 56 ,58, 59, 66, 68, 73, and 82.	Amplification purposes	PCR
High-sensitivity human papilloma virus genotyping reveals near universal positivity in anal squamous cell carcinoma: Different implications for vaccine prevention and prognosis	Baricevic, I., et al.	Prospective	2015	151	151	144	ASCC	Anal	Sussex Cancer Centre, Brighton, and the Kent Oncology Centre, Maidstone, United Kingdom (UK)	England	134			5									3						2	Endpoint multiplex PCR	Not specifically listed.	Amplification purposes	PCR
Next Generation Sequencing Assayfor Detection of Circulating HPV DNA(cHPV-DNA) in Patients UndergoingRadical (Chemo)Radiotherapy in AnalSquamous Cell Carcinoma (ASCC)	Jen Y. Lee., et al.	Prospective	2020	38	24	17	ASCC	Anal	London.	England	17																		0	panHPV-detect	HPV 16 and 18.	No	Non-PCR
HPV status and HPV16 viral load in anal cancer and its association with clinical outcome	Guerendiain, D., et al.	Retrospective	2022	185	185	164	ASCC	Anal	South-east of Scotland	Scotland	145	3				3											9	HPV16 & 18 (3)|HPV16 & 54 (1)| HPV16 & 39 (2)|HPV16 & 33 (1)HPV16 & 6 (1)|HPV16 & 51 (1)	3	PCR-based assay: the Anyplex II 28 assay	HPV 16, 18, 31, 33 and 35.	Amplification purposes	PCR
p16INK4A genetic and epigenetic profiles differ in relation to age and site in head and neck squamous cell carcinomas	O'Regan, E.M., et al.	Prospective	2008	24	11	5	OPSCC	Oropharyngeal	St James' Hospital, Dublin	Ireland	5																		0	PreTect HPV-Proofer molecular test	HPV 16, 18, 31, 33, 35, 39, 45, 51, 52, 56, 58, 59, 68, 26, 53, 66, 70, 73, 82, 6, 11, 40, 42, 43, 44, 54, 61, 69, 72, 81, 83, 89.	No	Non-PCR
CD8+ T cell response to human papillomavirus 16 E7 is able to predict survival outcome in oropharyngeal cancer (REMOVED FROM ANALYSIS AS ONLY HPV 16 STUDIED)	Masterson, L., et al.	Retrospective	2016	51	51	41	OPSCC	Oropharyngeal	Cambridge University Hospitals NHS Trust	England	41																		0	Type-specific HPV16 DNA PCR and DNA sequencing in all patients	HPV 6, 8, 11, 16, 18,30, 33, 34, 35, 40, 45, 52, 53, 56, 57, 58 and 59.	Amplification purposes	PCR
Clinically significant human papilloma virus in squamous cell carcinoma of the head and neck in UK practice	Heath, S., et al.	Retrospective	2012	83	60	18	OPSCC	Oropharyngeal	Department of Histopathology, Brighton and Sussex University Hospitals NHS Trust	England	18																		0	PCR using HPV16 type-specific primers and digene HPV genotyping RH test	Not specifically listed.	Amplification purposes	PCR
Evaluation of human papilloma virus diagnostic testing in oropharyngeal squamous cell carcinoma: Sensitivity, specificity, and prognostic discrimination	Schache, A.G., et al.	Retrospective	2011	108	108	97	OPSCC	Oropharyngeal	Liverpool H&N Oncology Service	England	36																		61	high risk HPV in situ hybridisation (ISH)	HPV 6, 11, 16, 18, 31, 33, 45, 52 and 58.	No	Non-PCR
High frequency of activating PIK3CA mutations in human papillomavirus - Positive oropharyngeal cancer	Nichols,.A.C., et al.	Retrospective	2013	87	87	46	OPSCC	Oropharyngeal	London Health Sciences Centre	England	44	2																	0	multiplex qPCR)	HPV 16, 18, 31, 33, 35, 39, 45, 51, 52, 56, 58, 59, 68, 6, 11, 40, 42, 43, 44, 54 and 61.	Amplification purposes	PCR
Human papillomavirus and head and neck squamous cell carcinoma in a UK population: Is there an association?	Al‑Dabbagh, R., et al.	Retrospective	2022	12	8	3	OPSCC	Oropharyngeal	Eastman Dental Institute (EDI) and Hospital (London)	England	3																			PCR based assay	HPV 6, 18, 31, 33, 35, 39, 51, 52, 56, 58 and 66.	Amplification purposes	PCR
Multicentric human papillomavirus–associated head and necksquamous cell carcinoma	Caley, A., et al.	Retrospective	2015	11	11	11	OPSCC	Oropharyngeal	Newcastle Upon Tyne	England	9			1															2	PCR-EIA	Not specifically listed.	Amplification purposes	PCR
Next-generation sequencing for simultaneous determination of human papillomavirus load, subtype, and associated genomic copy number changes in tumors	Conway, C., et al.	Prospective	2012	44	20	8	OPSCC	Oropharyngeal	Yorkshire cancer centre	England	8																		0	PCR using HPV 16 specific primers	HPV 16, 18, 33	Amplification purposes	PCR
Predicting response to radical (chemo)radiotherapy with circulating HPV DNA in locally advanced head and neck squamous carcinoma	Lee, J.Y., et al.	Prospective	2017	88	47	27	OPSCC	Oropharyngeal	Royal Marsden Hospital, UK, London	England	27																		0	HPV16-detect	HPV 16, 18, 31, 33, 35, 39, 45, 51, 52, 56, 58 and 66	Amplification purposes	PCR
Saliva testing for human papilloma virus in oropharyngeal squamous cell carcinoma: A diagnostic accuracy study	Qureishi, A.,et al.	Prospective	2018	46	46	27	OPSCC	Oropharyngeal	Oxford University Hospitals (OUH) Head and Neck Cancer Service	England	21	1															5	HPV16, 33, 35, 52 & 58| HPV16, 31, 35| HPV16 & 53|HPV16 & 84|HPV16,55,73 & 84	0	Ventana INFORM HPV III Family 16 Probe and Linear Array HPV Genotyping Test Kit	HPV 16, 18, 31, 33, 35, 39, 45, 51, 52, 56, 58, 59, 68, 26, 53, 66, 70, 73, 82, 6, 11, 40, 42, 43, 44, 54, 61, 69, 72, 81, 83, 89.	No	Non-PCR
Longitudinal measurement of HPV copy number in cell-free DNA is associated with patient outcomes in HPV-positive oropharyngeal cancer	Warlow, S.J., et al.	Prospective	2022	104	104	85	OPSCC	Oropharyngeal	South East Scotland	England	80			1	1												3	HPV16 & HPV18 (3)	0	DDPCR ASSAYS OF PLASMA CFDNA	HPV 16, 18, 31, 33 and 45.	Amplification purposes	PCR
Benefit of chemotherapy as part of treatment for HPV DNA-positive but p16-negative squamous cell carcinoma of the oropharynx	Junor, E., et al.	Retrospective	2011	254	254	133	OPSCC	Oropharyngeal	Edinburgh Cancer Centre	England	115																7	(genotypes not listed for here)	11	INNO-LiPA HPV Genotyping Extra assay	HPV 16, 18, 31, 33, 35, 39, 45, 51, 52, 56, 58, 59, 68, 26, 53, 66, 70, 73, 82, 6, 11, 40, 42, 43, 44, 54, 61, 69, 72, 81, 83 and 89.	Amplification purposes	PCR BY-product used
An evaluation of the Qiagen HPV sign for the detection and genotyping of cervical lesions and oropharyngeal squamous cell carcinomas	Ward, C., et al.	Retrospective	2014	100	21	17	OPSCC	Oropharyngeal	Scotland	England	12	1		2										2					0	The HPV sign Genotyping Test(QIAGEN) was performed accord- ing to the manufacturer’s instructions	HPV 6, 11, 16, 18, 26, 31, 33, 35, 39, 42, 43, 44, 45, 51, 52, 53, 56, 58, 59, 66, 68, 70, 73, and 82.	No	Non-PCR
Comparison of molecular assays for HPV testing in oropharyngeal squamous cell carcinomas: A population-based study in Northern Ireland	Craig, S.G., et al.	Retrospective	2020	250	250	115	OPSCC	Oropharyngeal	NI	Northern Ireland	110	1		4															0	Optiplex HPV Genotyping Kit	HPV 16, 18, 31, 33, 35, 39, 45, 51, 52, 56, 58 and 66.	Amplification purposes	PCR BY-product used
Droplet digital PCR quantification suggests that higher viral load correlates with improved survival in HPV-positive oropharyngeal tumours	Stevenson, A., et al.	Retrospective	2020	235	235	136	OPSCC	Oropharyngeal	West of Scotland	Scotland	127	2		1	1												5	HPV16 & 6 (1) | HPV16 & 59 (1)| HPV 18 & 82 (1)|HPV6, 16 & 33 (1)|HPV18, 59 & 82 (1)	0	ddPCR	HPV 16, 18, 31, 33, 35, 39, 45, 51, 52, 56, 58 and 66.	Amplification purposes	PCR
Human Papillomavirus-associated oropharyngealcancer: an observational study of diagnosis,prevalence and prognosis in a UK population	Evans, M., et al.	Prospective	2013	138	138	69	OPSCC	Oropharyngeal	South Wales, UK	Wales	67			1													1	HPV18 & 56 (1)	0	High-risk HPV ISH was performed using the Inform HPV III Family 16 Probe	HPV 16, 18, 31, 33, 35, 45, 52, and 58	No	Non-PCR
p53 alterations in recurrent squamous cell cancer of the head and neck refractory to radiotherapy	Ganly, I., et al.	Prospective	2000	22	7	5	OPSCC	Oropharyngeal	Glasgow	Scotland	5																		0	PCR	Not specifically listed.	Amplification purposes	PCR
Population-based p16 and HPV positivity ratesin oropharyngeal cancer in Southeast Scotland	Wells, L.A.R., et al.	Prospective	2015	60	60	29	OPSCC	Oropharyngeal	Edinburgh Cancer Centre	Scotland	25																4	HPV16 & 18(3)| HPV35, 51 & 82 (1)	0	PV PCR-based detection genotyping by the Multimetrix HPV Genotyping Assay	HPV 16, 18, 31, 33, 35, 39, 45, 51, 52, 56, 58, 59, 68, 26, 53, 66, 70, 73, 82, 6, 11, 40, 42, 43, 44, 54, 61, 69, 72, 81, 83, 89.	Amplification purposes	PCR
Analysis of the PI3K-AKT-mTOR pathway in penile cancer: Evaluation of a therapeutically targetable pathway	Adimonye, A., et al.	Retrospective	2018	39	24	17	PSCC	Penile	St George’s Hospital (london)	England	14																		3	INNO-LiPA assay	HPV 16, 18, 31, 33, 35, 39, 45, 51, 52, 56, 58, 59, 68, 26, 53, 66, 70, 73, 82, 6, 11, 40, 42, 43, 44, 54, 61, 69, 72, 81, 83 and 89.	Amplification purposes	PCR BY-product used
PIK3CA copy number aberration and activation of the PI3K-AKT-mTOR pathway in varied disease states of penile cancer	Adimonye, a., et al.	Retrospective	2018	216	216	121	PSCC	Penile	St George's Hospital (london)	England	100																		21	PCR and INNO-LiPA HPV Genotyping Extra Assay	HPV 16.	Amplification purposes	PCR BY-product used
Human papillomavirus-associated increase in p16INK4A expression in penile lichen sclerosus and squamous cell carcinoma	D.M. Prowse., et al.	Retrospective	2008	72	26	14	PSCC	Penile	Barts and The London NHS Trust	England	6	1															7	HPV16 & HPV56| HPV16 & HPV56| HPV16 & HPV56| HPV 40 & 52| HPV 16, 52, & 68| HPV 39, 68 & 52|HPV 6, 16, 42 & 44	0	INNO-LiPA line probe assay	HPV 16, 18, 31, 33, 35, 39, 45, 51, 52, 56, 58, 59, 66, 68, 6 and 11.	Amplification purposes	PCR BY-product used
The retinoblastoma protein/p16INK4A pathway but not p53 is disrupted by human papillomavirus in penile squamous cell carcinoma	Stankiewicz, E., et al.	Retrospective	2011	148	148	57	PSCC	Penile	St George’s Hospital (london)	England	33			1										1			17	HPV 6 & 16 (1) |HPV 11 & 16 (3) | HPV 11 & 45 (1)|HPV 16 & 31 (1)|HPV 16 & 35 (1)| HPV 16 & 45 (2)| HPV 16 & 52 (1)|HPV 31 & 33 (1)| HPV 51 & 52 (1)| HPV 6, 11, 16 (1)| HPV 11, 16, 31 (1)| HPV 6,16, 33 & 45 (1)| HPV 31, 33, 44 & 45 (1)| HPV 6, 11, 16, 31, 33 & 45 (1)	1	(INNO-LiPA line probe assay)	HPV 16, 18, 31, 33, 35, 39, 45, 51, 52, 56, 58, and 66.	Amplification purposes	PCR BY-product used
Detection of human papillomavirus in vulval carcinoma using semi-nested PCR and restriction enzyme typing: A rapid and sensitive technique	N H Cartwright., et al.	Retrospective	1996	13	9	9	VSCC (vulvar)	Vaginal	Walsgrave Hospital	England	5	1															3	HPV16 & HPV18| HPV16 & HPV18| HPV16 & HPV18	0	PCR and Restriction enzyme digestion	HPV 16 and HPV 18.	Amplification purposes	PCR
High-resolution genomic profiling of human papillomavirus-associated vulval neoplasia	Purdie, KJ., et al.	Prospective	2010	2	6	6	VSCC (vulvar)	Vaginal	London Health Sciences Centre	England	6																		0	digene Reverse Hybridisation Assay (Qiagen)	HPV 16, 18, 26, 31, 33, 35, 39, 45, 51–53, 56, 58, 59, 66, 68, 73, 82, 6, 11, 40, 42, 54, 55, 61, 62, 64, 67, 69, 70, 71, 72, 81, 83, 84, IS39 and CP108.	No	PCR BY-product used
Human Papillomavirus (HPV)-associated Lymphoepithelioma-like Carcinoma of the Vagina and Anal Canal: A Rare Variant of Squamous Cell Carcinoma	Scott, K., et al.	Retrospective	2019	3	3	3 (2 vaginal, 1 anal)	VSCC and ASCC (vaginal)	Vaginal	NI	Northern Ireland	1																		2	Linear array HPV genotyping	HPV 16, 18, 31, 33, 35, 39, 45, 51, 52, 56, 58, 59, 68, 26, 53, 66, 70, 73, 82, 6, 11, 40, 42, 43, 44, 54, 61, 69, 72, 81, 83 and 89.	Amplification purposes	PCR BY-product used
